# Supplementary material for: Retrospective Single-Center Study on the Epidemiological Characteristics of Influenza B Infections in Korea (2007–2024): Analysis of Sex, Age, and Seasonal Patterns
Source: Microorganisms. 2025 May 16;13(5):1141. doi: 10.3390/microorganisms13051141 (PMC12113934; doi:10.3390/microorganisms13051141)
Supplement: Supplementary file 1 [file microorganisms-13-01141-s001.zip]

Archive with 1 entries (1 files):
- microorganisms-3541946-supplementary.pdf
